# Supplementary material for: Rice OseIF6.1 encodes a eukaryotic translation initiation factor and is essential for the development of grain and anther
Source: Front Plant Sci. 2024 Mar 21;15:1366986. doi: 10.3389/fpls.2024.1366986 (PMC10991840; doi:10.3389/fpls.2024.1366986)
Supplement: Supplementary file 1 [file Table_1.xlsx]

## Sheet: Sheet1
Supplemental Data . Primers used in this study
Forward primer	Sequence (5'-3')	Reverse primer	Sequence (5'-3')	Application
OseIF6.1-F	ATGGCGACCCGTATTCAGTTTGAGAAC	OseIF6.1-R	TTACACATAACTGTCGATCAAAGACTTCCTC	Clone CDS of OseIF6.1
OseIF6.1-RNAi-XbaI-F	AAGCAGGCTTCTAGAACAAATGCCTATTGTCTTGT	OseIF6.1-RNAi-SpeI-R	AAGCTGGGTACTAGTCGCTGAACAACCACTTGAT	Construct OseIF6.1-RNAi
OseIF6.1-NdeI-F	GAGGACCTGCATATGATGGCGACCCGTATTCA	OseIF6.1-EcoRI-R	GATCCCCGGGAATTCTTACACATAACTGTCGATCA	Construct OseIF6.1-BD
OseIF6.1-PacI-F	TACGAACGATAGTTAATTAACATGGCGACCCGTATTC	OseIF6.1-AscI-R	TCCTCCACTAGTGGCGCGCCCCACATAACTGTC	Construct OseIF6.1-nYFP
OseIF6.1-EcoRI-F	CGCGGATCCGAATTCATGGCGACCCGT	OseIF6.1-SalI-R	CGCAAGCTTGTCGACTTACACATAACTGTCGATCA	Construct OseIF6.1-His
OsNMD3-F	ATGCTGCCGGGGTCGGCGGC	OsNMD3-R	TCATCCCACCATAACAGCATGTTGGTTGCCTTC	Clone CDS of OsNMD3
OsNMD3-RNAi-XbaI-F	AAGCAGGCTTCTAGAAGACGGTGGGCA	OsNMD3-RNAi-XbaI-R	AAGCTGGGTACTAGTTTGAGGCGGCGGA	Construct OsNMD3-RNAi
OsNMD3-NdeI-F	GATTACGCTCATATGATGCTGCCGGGGTCG	OsNMD3-EcoRI-R	ACCCGGGTGGAATTCTCATCCCACCATAACA	Construct ONMD3-AD
OsNMD3-PacI-F	CGATAGTTAATTAACATGCTGCCGGGGTCGG	OsNMD3-AscI-R	ACTAGTGGCGCGCCCTCCCACCATAACA	Construct OsNMD3-cYFP
OsNMD3-BamHI-F	GGTCCAGCAGGATCCATGCTGCCGG	OsNMD3-EcoRI-R	GCTAGCGCTGAATTCTCATCCCACCATAACAGCAT	Construct OsNMD3-GST
RT-OsActin-F	ACATCGCCCTGGACTATGACCA	RT-OsActin-R	GTCGTACTCAGCCTTGGCAAT	Realtime PCR for detectiong the expression of OsActin
RT-OseIF6.1-F	TCAGCGTATTGATGAAAGGCTA	RT-OseIF6.1-R	CCTGTTTGTAATCGCACAGTAG	Realtime PCR for detectiong the expression of OseIF6.1
RT-OsNMD3-F	ACGGTGCTGTGCTGCATCTG	RT-OsNMD3-R	AGGAGGATCTGCATGAGCTCGG	Realtime PCR for detectiong the expression of OsNMD3
RT-DPW-F	GTAGTCGGAGATGTCAGAGAAGCC	RT-DPW-R	GATCCCTCCAGGTGCTCTCG	Realtime PCR for detectiong the expression of DPW
RT-Wda1-F	GTAGCGCAAGCATTATGCAA	RT-Wda1-R	CCTTGTCACCACATTCATGC	Realtime PCR for detectiong the expression of Wda1
RT-CYP703A3-F	GCTAGGGAGGCCAAGAAGAG	RT-CYP703A3-R	TTGGTCACCGATGATGTGTC	Realtime PCR for detectiong the expression of CYP703A3
RT-Udt1-F	GGAGGCTCAACGGCAACA	RT-Udt1-R	ACGAAGGATTCAGAGCAGGAC	Realtime PCR for detectiong the expression of Udt1
RT-EAT1-F	CAGAGGAGGTCAAAGGAATG	RT-EAT1-R	TCCAATCCTGGTCAAATAAG	Realtime PCR for detectiong the expression of EAT1
RT-PTC2-F	CCTCCACTTCACATACAAGCAG	RT-PTC2-R	CCAGCTTGACCCTTGATGTA	Realtime PCR for detectiong the expression of PTC2
RT-TDR-F	CGCTCGCTCGTCCCAAACAT	RT-TDR-R	CGGTCATTGCTGGGTCCTTGT	Realtime PCR for detectiong the expression of TDR
RT-OsGA20ox1-F	TACGCCAGCAGCTTCACGG	RT-OsGA20ox1-R	TCCATCAGCTCCAGCGACA	Realtime PCR for detectiong the expression of OsGA20ox1
RT-OsGA20ox2-F	TGGAGCGAGGCTACTACAGGGAG	RT-OsGA20ox2-R	TCTTATACCTCCCGTTCGACAGC	Realtime PCR for detectiong the expression of OsGA20ox2
RT-OsKO2-F	TGAAGTAGCCAAGGAGGCGA	RT-OsKO2-R	CGCTGATTGCGACCATACTTT	Realtime PCR for detectiong the expression of OsKO2
